# Supplementary material for: Buckypaper-Based Nanostructured Sensor for Port Wine Analysis
Source: Sensors (Basel). 2022 Dec 12;22(24):9732. doi: 10.3390/s22249732 (PMC9783348; doi:10.3390/s22249732)
Supplement: Supplementary file 1 [file sensors-22-09732-s001.zip]

Archive with 1 entries (1 files):
- sensors-1952299-supplementary.pdf
